# Supplementary material for: Nanoscale Surface Topography Modulates hIAPP Aggregation Pathways at Solid–Liquid Interfaces
Source: Int J Mol Sci. 2021 May 13;22(10):5142. doi: 10.3390/ijms22105142 (PMC8152259; doi:10.3390/ijms22105142)
Supplement: Supplementary file 1 [file ijms-22-05142-s001.zip]

Archive with 1 entries (1 files):
- ijms-1211696-supplementary.pdf
